# Supplementary material for: Evaluation of Nutritional and Health Status in Captive Eastern Indigo Snakes (Drymarchon couperi) in Response to Formulated Sausage Diet
Source: Animals (Basel). 2024 Nov 19;14(22):3324. doi: 10.3390/ani14223324 (PMC11591334; doi:10.3390/ani14223324)
Supplement: Supplementary file 1 [file animals-14-03324-s001.zip]

Archive with 13 entries (12 files):
- Jackson 2024 Sausage Protocols and Recipes.pdf
- Protocol Images/
- Protocol Images/SPR 1.jpg
- Protocol Images/SPR 10.jpg
- Protocol Images/SPR 2.jpg
- Protocol Images/SPR 3.jpg
- Protocol Images/SPR 4.jpg
- Protocol Images/SPR 5.jpg
- Protocol Images/SPR 6.jpg
- Protocol Images/SPR 7.jpg
- Protocol Images/SPR 8.jpg
- Protocol Images/SPR 9.jpg
- Raw Health & Nutrition Status Data_Aug 2022-Sept 2023.xlsx
