# Supplementary material for: Evaluation of Nutritional and Health Status in Captive Eastern Indigo Snakes (Drymarchon couperi) in Response to Formulated Sausage Diet
Source: Animals (Basel). 2024 Nov 19;14(22):3324. doi: 10.3390/ani14223324 (PMC11591334; doi:10.3390/ani14223324)
Supplement: Supplementary file 1 [file animals-14-03324-s001.zip › Raw Health & Nutrition Status Data_Aug 2022-Sept 2023.xlsx]

## Sheet: CBC
ske.id	sex	diet.treatment	visit.number	White Blood Cell Count x 10^3/uL	PCV %	Plasma Appearance	Heterophils Abs. x 10^3/uL	Immature Heterophils Abs. x 10^3/uL	Lymphocytes Abs. x 10^3/uL	Azurophils Abs. x 10^3/uL	Monocytes Abs. x 10^3/uL	Eosinophils Abs. x 10^3/uL	Basophils Abs. x 10^3/uL	RBC Morphology	Immature RBC/100 Mature RBC	Blood Parasites	Thrombocytes	WBC Morphology
271	M	Standard Diet	1	12.9	36	Yellow [2+]	1.68	0	8.77	2.32	0	0	0.13	Normal		Negative	Adeqte	Reactive lymphocytes [Few]
181	F		1	12.2	35	Yellow [1+]	2.2	0	9.03	0.85	0	0	0.12	Polychromasia [1+]	3	Negative	Adeqte	Reactive lymphocytes [Few]
396	F		1	11.8	26	Yellow [1+]	2.24	2.24	6.96	2.36	0	0	0.24	Polychromasia [1+]	3	Negative	Adeqte	Reactive lymphocytes [Rare]
418	M	Basal Sausage	1	7.9	22	Yellow [1+]	0.79	0	5.14	1.74	0	0	0.24	Polychromasia [1+]	3	Negative	Adeqte	Reactive lymphocytes [Few]
216	F		1	9.9	30	Lipemia [1+], Yellow [2+]	0.69	0	8.12	1.09	0	0	0	Normal		Negative	Adeqte	Reactive lymphocytes [Few]
392	F		1	12.6	35	Yellow [1+]	1.13	0	8.32	2.9	0	0	0.25	Polychromasia [1+]	2	Negative	Adeqte	Reactive lymphocytes [Few]
409	M	Experimental Sausage	1	8.3	9	Yellow [2+]	0.83	0	5.73	1.33	0	0	0.42	Normal		Negative	Adeqte	Reactive lymphocytes [Few]
295	F		1	9.7	51	Yellow [2+]	1.65	0	6.6	1.36	0	0	0.1	Normal		Negative	Adeqte	Reactive lymphocytes [Few]
224	F		1	10.5	23	Yellow [1+]	1.58	0	7.56	1.37	0	0	0	Polychromasia [1+]	3	Negative	Adeqte	Reactive lymphocytes [Rare]
271	M	Standard Diet	2	11.6	31	Lipemia [3+], Yellow [3+]	1.51	0	8.7	1.39	0	0	0	Normal		Negative	Adeqte	Reactive lymphocytes [Rare]
181	F		2	13.9	21	Lipemia [2+] Yellow [2+]	0.56	0	12.23	1.11	0	0	0	Normal		Negative	Adeqte	Reactive lymphocytes [Few]
396	F		2	17.8	20	Lipemia [1+] Yellow [1+]	4.63	0	10.86	2.14	0	0	0.18	Polychromasia [1+]	4	Negative	Adeqte	Reactive lymphocytes [Few]
418	M	Basal Sausage	2	9.6	20	Lipemia [1+] Yellow [3+]	0.67	0	7.97	0.77	0	0	0.19	Normal		Negative	Adeqte	Reactive lymphocytes {Few]
216	F		2	13.9	20	Lipemia [3+], Yellow [3+]	0.56	0	11.12	1.67	0	0	0.56	Polychromasia [1+]	1	Negative	Adeqte	Reactive lymphocytes {Few]
392	F		2	15.8	29	Lipemia [3+], Yellow [3+]	1.74	0	11.85	2.05	0	0.16	0	Polychromasia [1+]	2	Negative	Adeqte	Reactive lymphocytes {Few]
409	M	Experimental Sausage	2	11.9	29	Yellow [3+]	1.79	0	9.04	1.07	0	0	0	Polychromasia [1+]	2	Negative	Adeqte	Reactive lymphocytes {Few]
295	F		2	14.2	26	Lipemia [2+] Yellow [3+]	1.85	0	10.65	1.7	0	0	0	Polychromasia [1+]	3	Negative	Adeqte
224	F		2	21.5	25	Lipemia [2+] Yellow [3+]	6.24	0	12.26	2.8	0	0	0.22	Polychromasia [1+]	5	Negative	Adeqte	Reactive lymphocytes {Few]
271	M	Standard Diet	3	10.6	21	Yellow [3+]	1.8	0	6.68	1.91	0	0	0.21	Normal		Negative	Adeqte	Reactive lymphocytes [Few]
181	F		3	11.9	26	Hemolysis [1+]	1.79	0	7.85	2.14	0	0	0.12	Normal		Negative	Adeqte
396	F		3	10	20	Yellow [1+]	0.9	0	8.3	0.8	0	0	0	Normal		Negative	Adeqte	Reactive lymphocytes [Few]
418	M	Basal Sausage	3	10	13	Yellow [3+]	0.8	0	6.9	2.1	0	0	0.2	Polychromasia [1+]	2	Negative	Adeqte
216	F		3	7			0.77	0	4.83	1.19	0	0	0.21	Polychromasia [1+], Rouleaux [1+]	3	Negative	Adeqte
392	F		3	7	13	Yellow [3+]	0.63	0	4.9	1.4	0	0	0.07	Polychromasia [1+], Rouleaux [1+]	2	Negative	Adeqte	Reactive lymphocytes [Rare]
409	M	Experimental Sausage	3	8.3	26	Yellow [3+]	1.74	0	4.9	1.49	0	0	0.17	Normal		Negative	Adeqte
224	F		3	9			2.16	0	5.76	0.9	0	0	0.18	Polychromasia [1+]	2	Negative	Adeqte	Reactive lymphocytes [Rare]
271	M	Standard Diet	4	8.9	22	Yellow [1+], Green [1+]	3.2	0.18	4.18	1.34	0	0	0	Rouleaux [1+]		Negative	Adequate	Reactive lymphocytes [Few], toxic change heterophils 1+ to 2+ [Rare]
181	F		4	16.2	20	Yellow [1+], Green [1+]	0.49	0	13.61	1.94	0	0	0.16	Polychromasia [2+]	6	Negative	Adequate	Reactive Lymphocytes [Few]
396	F		4
418	M	Basal Sausage	4	9			2.07	0	5.13	1.71	0	0	0.09	Normal		Negative	Adequate	Reactive lymphocytes [Few]
216	F		4
392	F		4	11			1.87	0	7.15	1.87	0	0	0.11	Polychromasia [1+]	3	Negative	Adequate
409	M	Experimental Sausage	4	11			1.21	0	9.13	0.66	0	0	0	Polychromasia [1+]	2	Negative	Adequate	Reactive lymphocytes [Few]
224	F		4	11			1.76	0	7.59	1.65	0	0	0	Normal		Negative	Adequate	Reactive lymphocytes [Few]
271	M	Standard Diet	5	8		Normal	1.6	0	5.2	0.88	0	0	0.32	Normal		Negative	Adequate	Reactive lymphocytes [Few]
181	F		5	13		Normal	2.34	0	9.75	0.91	0	0	0	Polychromasia [1+]	2	Negative	Adequate	Reactive lymphocytes [Few]
396	F		5	8.6	13	Normal	0.6	0.09	6.88	0.95	0	0	0.09	Rouleaux [1+]		Negative	Adequate	Reactive lymphocytes [Moderate Number]
418	M	Basal Sausage	5	8.9	27	Normal	0.45	0	8.1	0.27	0	0	0.09	Rouleaux [1+]		Negative	Adequate	Reactive lymphocytes [Few]
216	F		5
392	F		5	29.7	15	[Hemolysis 3+]	3.86	0	20.49	0	4.46	0.59	0.3	Rouleaux [1+]		Negative	Adequate	Reactive lymphocytes [Few]
409	M	Experimental Sausage	5	6.6	36	[Hemolysis 2+]	0.86	0	5.54	0.13	0.07	0	0	Rouleaux [1+]		Negative	Adequate	Reactive lymphocytes [Rare]
224	F		5	19.1	14	Yellow [3+]	3.25	0	12.42	2.67	0	0	0.76	Normal		Negative	Adequate	Reactive lymphocytes [Rare]
					** in Visit 4-5 = No Whole Blood, CBC performed as differential and WBC estimate only.
			1 = baseline	2022-08-01
			2 = fall	2022-11-01
			3 = winter	2023-01-01
			4 = spring	2023-05-01
			5 = summer	2023-09-01

## Sheet: AdvChem
ske.id	sex	diet.treatment	visit.number	Hemolysis Index	Lipemia Index	Alkaline Phosphatase (U/L)	Amylase (U/L)	AST (U/L)	CPK (U/L)	Calcium (mg/dL)	Phosphorus (mg/dL)	CA/Phos Ratio	Cholesterol (mg/dL)	GGT (U/L)	Potassium (mmol/L)	Lipase (U/L)	Magnesium (mg/dL)	Sodium (mmol/L)	Chloride (mmol/L)	CO2 (mmol/L)	Glucose (mg/dL)	BUN (mg/dL)	Anion Gap (mmol/L)	Osmolality	Uric Acid (mg/dL)
271	M	Standard Diet	1	0	0	145	2340	10	51	93.9	18.4	5.1	311	<10	3.4	333	5.3	154	121	19	55	<1	14		4
181	F		1	0	0	171	5638	38	270	107.3	17.2	6.2	356	<10	6.5	328	5.7	159	133	7	22	<1	19		5.9
396	F		1	0	0	190	6088	13	61	67.8	18	3.8	421	<10	4.4	427	4.9	160	122	12	95	<1	26		4.9
418	M	Basal Sausage	1	0	0	154	2023	5	37	71	12.7	5.6	239	<10	3.8	385	4.7	153	125	19	51	<1	9		4.1
216	F		1	0	1	102	2374	23	66	>14	21		310	<10	3.8	337	6.6	153	125	15	59	<1			3.8
392	F		1	0	1	141	5320	16	82	188.5	19.4	9.7	294	<10	4.4	411	6.4	163	132	8	51	<1	23		6.6
409	M	Experimental Sausage	1	0	0	127	2318	12	42	112.6	18.2	6.2	275	<10	3.4	288	5.5	155	125	20	52	<1	10		3.5
295	F		1	0	0	136	2282	19	42	151.6	20.6	7.4	240	<10	3.7	309	6.1	152	121	22	37	<1	9		4.3
224	F		1	0	0	111	4380	32	219	129	18.8	6.9	296	<10	6.6	349	6	153	122	11	35	<1	20		1.7
271	M	Standard Diet	2	0	3	128	2048	40	85	> 14	21.7		389	<10	4.8	339	6	153	119	18	38	<1	16		3.5
181	F		2	0	2	135	5033	26	134	>14	19.4		275	<10	5.7	394	6.4	151	121	13	33	<1	17		5.8
396	F		2	0	1					>14	18.6				3.7		6.2	153	123		37
418	M	Basal Sausage	2	0	1	251	2185	9	63	>14	19.6		442	<10	3.3	436	6	154	127	19	60	<1	8		3.8
216	F		2	0	3	117	2399	32	155	>14	18.1		457	<10	3.4	308	6.8	157	125	14	57	<1	18		2.3
392	F		2	0	3	114	4831	91	151	>14	18.3		514	<10	5	352	5.9	151	122	15	36	<1	14		4.4
409	M	Experimental Sausage	2	0	0	46	2288	38	135	>14	20.5		256	<10	4	343	6.3	152	121	19	50	1	12	286	4.3
295	F		2	0	2	94	4833	9	86	>14	19.4		254	<10	3.5	362	6.1	158	122	13	76	<1	23		6.2
224	F		2	0	3	68	4457	12	137	>14	17.2		224	<10	3.4	336	5.4	158	127	14	51	<1	17		3.9
271	M	Standard Diet	3	0	0	135	2974	15	81	>14	17.5	0	283	<10	3.7	353	6.1	158	119	18	31	1	21	296	7.1
181	F		3	1	0					>14	18.9				3.8			159	126
396	F		3	0	0		4155			>14	18.1				4		4.7	155	113		20				4.1
418	M	Basal Sausage	3	0	0	140	3168	13	90	>14	15.1		289	<10	3.8	339	6.4	155	123	19	46	<1	13		4.7
216	F		3
392	F		3	0	0	60	4428	4	21	>14	17.4		409	<10	3.3	282	4.1	154	119	24	27	<1	11		7.1
409	M	Experimental Sausage	3	0	0	66	3520	5	35	>14	17.7		207	<10	4.3	330	5.2	161	123	20	34	<1	18		11.5
224	F		3
271	M	Standard Diet	4	0	0	165	967	48	79	>14	17.3	ND	287	<10	3.7	310	5.8	155	121	23	46	<1	11	QNS	10.9
181	F		4	0	0	196	1165	37	82	>14	11.4	ND	221	<10	4.5	220	4.8	150	124	15	42	<1	11		8.8
396	F		4
418	M	Basal Sausage	4	0	0	170	997	27	46	>14	3.5	ND	QNS	<10	3.5	345	5.8	156	120	23	36	<1	13	UA	14.6
216	F		4
392	F		4
409	M	Experimental Sausage	4	0	0	122	1002	177	57	>14	17.8	ND	QNS	<10	3.7	409	5.2	160	121	8	<20	QNS	31	UA	10.1
224	F		4	0	0	187	4430	28	76	56	11.5	4.9	QNS	<10	4.5	290	4.5	163	131	12	54	<1	20	UA	14.4
271	M	Standard Diet	5								45.6
181	F		5	0	0	168	1175	34	129	> 14	17.4	UA	281	<10	4.2	377	7.2	148	122	14	55	<2	12	UA	14.3
396	F		5	0	3	116	1004	7	<20	> 14	11.8	UA	228	<10	3.4	278	7.3	149	111	23	42	<2	15	UA	9
418	M	Basal Sausage	5							> 14					4.4			152	128
216	F		5
392	F		5							>14	38
409	M	Experimental Sausage	5	0	0	QNS	QNS	QNS	QNS	<14	24.2	UA	qns	qns	5.5	qns	5.2	163	123	QNS	80	QNS	UA	UA	QNS
224	F		5	0	0	79	3789	18	59	32.8	8.9	3.7	123	<10	3.3	324	4	149	119	22	47	<2	8	UA	15
		1 = baseline	2022-08-01
		2 = fall	2022-11-01
		3 = winter	2023-01-01
		4 = spring	2023-05-01
		5 = summer	2023-09-01

## Sheet: Electrophoresis
ske.id	sex	diet.treatment	visit.number	Total Protein (g/dL)	Triglycerides (mg/dL)	GLDH (U/L)	A/G Ratio	Pre-albumin (g/dL)	Albumin (g/dL)	Alpha 1 Globulins (g/dL)	Alpha 2 Globulins (g/dL)	Beta Globulins (g/dL)	Gamma Globulins (g/dL)
271	M	Standard Diet	1	7.6	134	22.68	0.41	0.14	2.07	0.33	1.71	2.99	0.38
181	F		1	9.2	423	18.13	0.39	0.01	2.59	0.31	2.22	3.6	0.48
396	F		1	9.2	158	50.77	0.43	0.03	2.72	0.35	2.17	3.4	0.52
418	M	Basal Sausage	1	5.5	95		0.65	0	2.16	0.25	1.09	1.7	0.29
216	F		1	11.1	137	92.59	0.38	0	3.06	0.48	2.18	4.88	0.49
392	F		1	12.3	125	7.24	0.42	0.04	3.62	0.59	2.34	5.1	0.63
409	M	Experimental Sausage	1	6.9	176	5.12	0.43	0.01	2.08	0.38	1.44	2.73	0.26
295	F		1	9.2	127	10.54	0.38	0.03	2.52	0.43	1.9	3.86	0.46
224	F		1	11.7	126	37.64	0.31	0.04	2.76	0.58	2.46	5.28	0.58
271	M	Standard Diet	2	9.2	219	28.13	0.47	0	2.95	0.46	1.78	3.68	0.33
181	F		2	10	170	15.05	0.42	0	2.97	0.53	2.26	3.84	0.4
396	F		2	9.8	98		0.25	0	2.56	0.65	2.15	4.11	0.33
418	M	Basal Sausage	2	7.4	169	78.97	0.55	0	2.63	0.26	1.31	2.9	0.29
216	F		2	10.9	253	337.3	0.43	0.02	3.25	0.48	1.97	5	0.18
392	F		2	10.7	242	49.84	0.39	0	3.02	0.53	2.05	4.67	0.43
409	M	Experimental Sausage	2	8.5	83	9.06	0.41	0	2.47	0.4	1.87	3.39	0.37
295	F		2	10.8	173	12.37	0.39	0	3.02	0.57	2.42	4.33	0.46
224	F		2	8.8	150	59.23	0.35	0	2.3	0.45	1.99	3.64	0.42
271	M	Standard Diet	3	7.1	92	10.91	0.54	0	2.48	0.43	1.27	2.58	0.33
181	F		3	10.2			0.32	0.02	2.48	0.46	2.65	4.23	0.36
396	F		3	12	436		0.29	0.01	2.7	0.8	2.86	5.24	0.39
418	M	Basal Sausage	3	5.7	47	24.44	0.52	0.02	1.94	0.39	1.04	2.12	0.19
216	F		3
392	F		3	7	672	21.56	0.41	0.01	2.02	0.51	1.44	2.61	0.42
409	M	Experimental Sausage	3	7	140	12.21	0.44	0.01	2.12	0.45	1.52	2.62	0.29
224	F		3
271	M	Standard Diet	4	7.1	306		0.44		2.15	0.39	1.38	2.93	0.24
181	F		4	6	339	13.55	0.42		1.76	0.4	1.29	2.29	0.25
396	F		4
418	M	Basal Sausage	4	6.3	472	26.8	0.43		1.88	0.3	1.32	2.55	0.25
216	F		4
392	F		4
409	M	Experimental Sausage	4	7	221	2.66	0.41	0	2.04	0.44	1.88	2.42	0.23
224	F		4	7.1	246	11.71	0.38		2.13	0.42	1.8	3	0.35
271	M	Standard Diet	5	11.8			0.3	0	2.73	0.49	2.35	5.84	0.39
181	F		5	10	353	21.78	0.31	0.01	2.37	0.73	2.01	4.46	0.41
396	F		5	10.1	374	<0.70	0.22	0	1.83	0.57	1.72	5.52	0.45
418	M	Basal Sausage	5	7.2			0.47	0.01	2.29	0.42	1.38	2.78	0.32
216	F		5
392	F		5	13.3			0.16	0	1.8	0.74	2.39	7.72	0.65
409	M	Experimental Sausage	5	8.5	136	QNS	0.41	0.01	2.48	0.63	2.02	2.97	0.38
224	F		5	6.2	169	<.10	0.4	0.03	1.75	0.43	1.46	2.27	0.26
		1 = baseline	2022-08-01
		2 = fall	2022-11-01
		3 = winter	2023-01-01
		4 = spring	2023-05-01
		5 = summer	2023-09-01

## Sheet: Plasma Nutrients
ske.id	sex	diet.treatment	visit.number	Vitamin A (ng/mL)	Vitamin E (mg/mL)	Vitamin E (ng/mL)	Vitamin D2 (ng/mL)	Vitamin D3 (ng/mL)	Selenium (ng/mL)
271	M	Standard Diet	1	<100	0.0327401	32740.1	<1.5	30.1	249
181	F		1	<100	0.0294306	29430.6	<1.5	35.1	265
396	F		1	<100	0.0372424	37242.4	<1.5	32.3	316
418	M	Basal Sausage	1	<100	0.025	25000	<1.5	22.2	198
216	F		1	<100	0.0369288	36928.8	<1.5	41	290
392	F		1	<100	0.025	25000	<1.5	28.5	301
409	M	Experimental Sausage	1	<100	0.0296265	29626.5	<1.5	34.1	255
295	F		1	<100	0.0348558	34855.8	<1.5	21.7	246
224	F		1	<100	0.025	25000			281
271	M	Standard Diet	2	ND	0.0466754	46675.4	<1.5	25.2	272
181	F		2	ND	0.0608326	60832.6	<1.5	44	371
396	F		2	ND	0.0447432	44743.2	<1.5	18.6	227
418	M	Basal Sausage	2	ND	0.0615432	61543.2	<1.5	18	250
216	F		2	ND	0.0685791	68579.1	<1.5	37.8	328
392	F		2	ND	0.0737919	73791.9	<1.5	18.2	319
409	M	Experimental Sausage	2	ND	0.0801354	80135.4	<1.5	64.1	269
295	F		2	ND	0.109075	109075	<1.5	22.8	265
224	F		2	ND	0.093618	93618	<1.5	37.8	271
271	M	Standard Diet	3	ND	0.0384872	38487.2	<1.5	21.9	188
181	F		3	ND					222
396	F		3	ND
418	M	Basal Sausage	3	ND	0.0307682	30768.2	<1.5	17.3	166
216	F		3	ND
392	F		3	ND	0.0625467	62546.7	<1.5	60.9	170
409	M	Experimental Sausage	3	ND	0.0525452	52545.2	<1.5	19.3	195
224	F		3	ND
271	M	Standard Diet	4	ND	0.0283159	28315.9	<1.5	7.1	230
181	F		4	ND	0.0291452	29145.2	<1.5	7.3	180
396	F		4	ND
418	M	Basal Sausage	4	ND	0.0243826	24382.6	<1.5	5.8	203
216	F		4	ND
392	F		4	ND	0.0158399	15839.9	<1.5	5.9	182
409	M	Experimental Sausage	4	ND	0.0409269	40926.9	<1.5	29	235
224	F		4	ND	0.0319638	31963.8	<1.5	12.6	164
271	M	Standard Diet	5	ND	0.05	50000	<1.5	16.1	276
181	F		5	ND	0.0484011	48401.1	<1.5	10.6	271
396	F		5	ND	0.0446363	44636.3	<1.5	8.8	258
418	M	Basal Sausage	5	ND	0.0407676	40767.6	<1.5	7.8
216	F		5	ND	0.0292257	29225.7	<1.5	14.6	258
392	F		5	ND	0.0386755	38675.5	<1.5	7.9
409	M	Experimental Sausage	5	ND	0.05	50000
224	F		5	ND	0.0391381	39138.1	<1.5	14.8	200
			1 = baseline	2022-08-01
			2 = fall	2022-11-01
			3 = winter	2023-01-01
			4 = spring	2023-05-01
			5 = summer	2023-09-01
